# Supplementary material for: Graph contrastive learning of subcellular-resolution spatial transcriptomics improves cell type annotation and reveals critical molecular pathways
Source: Brief Bioinform. 2025 Jan 30;26(1):bbaf020. doi: 10.1093/bib/bbaf020 (PMC11781232; doi:10.1093/bib/bbaf020)
Supplement: supplementary_bbaf020 [file supplementary_bbaf020.zip]

Archive with 1 entries (1 files):
- supplementary_bbaf020.tex
