# Supplementary material for: Graph contrastive learning of subcellular-resolution spatial transcriptomics improves cell type annotation and reveals critical molecular pathways
Source: Brief Bioinform. 2025 Jan 30;26(1):bbaf020. doi: 10.1093/bib/bbaf020 (PMC11781232; doi:10.1093/bib/bbaf020)
Supplement: supplementary_bbaf020 [file supplementary_bbaf020.zip › supplementary_bbaf020.tex]

\documentclass[unnumsec,webpdf,contemporary,large]{oup-authoring-template}
% \documentclass[unnumsec,webpdf,modern,medium]{oup-authoring-template}
%\usepackage{showframe}
\usepackage{xspace}
\usepackage{amsmath,amssymb,amsfonts}
\usepackage{graphicx}
\usepackage{textcomp}
\usepackage{xcolor}
\usepackage{multicol}
\usepackage{multirow}
\usepackage{diagbox}
\usepackage{ulem}
\usepackage{booktabs}
\usepackage{geometry}
\usepackage{longtable}
\usepackage{array}
\usepackage{tikz} 
\graphicspath{{Fig/}}
\bibliographystyle{unsrt}
\usepackage{caption}
\usepackage{hyperref}
% \usepackage[justification=centering]{caption}


\begin{document}


\onecolumn

\newpage
\section{\LARGE Supplementary Materials}
\vspace{0.5em}
\section{Additional ablation studies}

\begin{table*}[htbp]
\begin{center}
\caption{Ablation studies and hyperparameter analysis on MERFISH MOP datasets. (Bold text indicates the best, underlined text indicates the second-best, and 'N/A' means no meaningful results.)}
\vspace{-0.5em}
\resizebox{\textwidth}{!}{
\begin{tabular}{cccccccc}
\hline
\textbf{Augmentation} & \textbf{Augmentation} & \multicolumn{2}{c}{\textbf{$\lambda = 0.5$}} & \multicolumn{2}{c}{\textbf{$\lambda = 1$}} & \multicolumn{2}{c}{\textbf{$\lambda = 5$}} \\
\cline{3-8}
\textbf{Level} & \textbf{Type*} & \textbf{Accuracy} & \textbf{F1-score} & \textbf{Accuracy} & \textbf{F1-score} & \textbf{Accuracy} & \textbf{F1-score} \\
\hline
\textbf{Node} & \textbf{Identical} & 0.823$\pm$0.021 & 0.804$\pm$0.017 &0.933$\pm$0.021 &0.915$\pm$0.022 & 0.947$\pm$0.032 &0.911$\pm$0.021 \\
\textbf{Node} & \textbf{ND} & 0.907$\pm$0.022& 0.853$\pm$0.045& 0.942$\pm$0.035&0.892$\pm$0.041 & 0.970$\pm$0.015 & 0.961$\pm$0.018\\
\textbf{Node} & \textbf{NM} & 0.932$\pm$0.014& 0.885$\pm$0.028& 0.944$\pm$0.022 & 0.898$\pm$0.033 &0.954$\pm$0.009 &0.922$\pm$0.010 \\
\textbf{Node} & \textbf{EP} & 0.872$\pm$0.019& 0.869$\pm$0.035& 0.901$\pm$0.036&0.871$\pm$0.025 & 0.967$\pm$0.021&0.944$\pm$0.011 \\
\textbf{Node} & \textbf{ND \& NM} & \textbf{0.955$\pm$0.014} & 0.901$\pm$0.012 & 0.960$\pm$0.009 & 0.911$\pm$0.004 &0.944$\pm$0.014 & 0.887$\pm$0.025 \\
\textbf{Node} & \textbf{ND, NM \& EP} & 0.882$\pm$0.020 & 0.828$\pm$0.021& 0.934$\pm$0.024 & 0.912$\pm$0.009 & 0.965$\pm$0.017 &0.921$\pm$0.023 \\
\hline
\textbf{Subgraph} & \textbf{EP} & 0.897$\pm$0.016& 0.811$\pm$0.018& 0.927$\pm$0.046& 0.887$\pm$0.082& 0.937$\pm$0.033 & 0.889$\pm$0.029\\
\textbf{Subgraph} & \textbf{SW} & 0.941 $\pm$0.023& 0.861 $\pm$0.021& 0.933$\pm$0.008& 0.902$\pm$0.006& 0.945$\pm$0.018& 0.889$\pm$0.019\\
\textbf{Subgraph} & \textbf{EP \& SW} & 0.942$\pm$0.029& 0.899$\pm$0.021& 0.911$\pm$0.014&0.882$\pm$0.014 & 0.941$\pm$0.026 &0.885$\pm$0.024 \\
\hline
\textbf{Node \& Subgraph} & \textbf{ALL}  & \textbf{0.955$\pm$0.012} & \textbf{0.902$\pm$0.026} & \textbf{0.964$\pm$0.013} & \textbf{0.913$\pm$0.030}& \textbf{0.975$\pm$0.011}&\textbf{0.967$\pm$0.018} \\
\hline
\end{tabular}
}
\label{ablation_study}
\end{center}
\footnotesize{$^{\mathrm{*}}$ Identical: no augmentation; ND: node dropping; NM: node masking; EP: edge perturbation; SW: subgraph swapping; ALL: all augmentations including ND, NM \& EP from node level and EP \& SW from subgraph level.}
\end{table*}


\begin{table*}[htbp]
\begin{center}
\caption{Performance comparison on CosMx Lung, Xenium DCIS, MERFISH MOp datasets using different GNN modules. CosMx Lung: reference dataset ID: 5-2; query dataset ID: 5-3; Xenium DCIS: reference dataset ID: replicate2 ; query dataset ID: replicate1; MERFISH MOp: reference dataset ID: m12; query dataset ID: m22 (Bold indicates the best, underlined the second-best.)}
\vspace{0.5em}
{
\fontsize{7}{11}\selectfont
\begin{tabular}{ccccccc}
\hline
\textbf{Model}  & \multicolumn{2}{c}{\textbf{CosMx Lung}} & \multicolumn{2}{c}{\textbf{Xenium DCIS}} & \multicolumn{2}{c}{\textbf{MERFISH}} \\
\cline{2-7}
\textbf{Type} & \textbf{Accuracy} & \textbf{F1-score} & \textbf{Accuracy} & \textbf{F1-score} & \textbf{Accuracy} & \textbf{F1-score} \\
\hline
\textbf{ResGCN}  & \textbf{0.901$\pm$0.021} & \textbf{0.712$\pm$0.008} & \textbf{0.867$\pm$0.019} & \textbf{0.734$\pm$0.021} & \textbf{0.975$\pm$0.011}&\textbf{0.967$\pm$0.018} \\
\textbf{GIN}  & 0.817$\pm$0.041 & 0.634$\pm$0.044 & 0.802$\pm$0.039 & 0.688$\pm$0.043 & 0.857$\pm$0.035 & 0.825$\pm$0.028\\
\textbf{GCN}  & 0.856$\pm$0.021 & 0.695$\pm$0.017 & 0.843$\pm$0.018 & 0.729$\pm$0.011 & 0.924$\pm$0.015 & 0.901$\pm$0.018\\
\textbf{GAT}  & 0.847$\pm$0.010 & 0.702$\pm$0.007 & 0.856$\pm$0.006 & 0.704$\pm$0.004 & 0.926$\pm$0.007 &0.899$\pm$0.011 \\
\textbf{GraphSAGE}  & 0.867$\pm$0.012 & 0.711$\pm$0.009 & 0.863$\pm$0.008 & \underline{0.733$\pm$0.004} & 0.929$\pm$0.007 &0.869$\pm$0.003 \\


\hline
\end{tabular}
}
\label{ablation_study}
\end{center}
\end{table*}


\newpage


\section{Additional experiments using different subgraph clustering methods}
\begin{table*}[htbp]
\begin{center}
\caption{Performance comparison of subgraph clustering methods.}
\scriptsize
\begin{tabular}{@{}llccccccc@{}}
\toprule
\textbf{Experiment} & \textbf{Datasets} & \multicolumn{2}{c}{\textbf{Focus(Louvain)}} & \multicolumn{2}{c}{\textbf{Focus(Leiden)}} & \multicolumn{2}{c}{\textbf{Focus(LPA)}} \\ 
\cmidrule(lr){3-8}
\textbf{Setting} &  \textbf{(Reference/Query)} & \textbf{Accuracy} & \textbf{F1-score} & \textbf{Accuracy} & \textbf{F1-score} & \textbf{Accuracy} & \textbf{F1-score} \\ \midrule

\multirow{3}{*}{CosMx Lung(Same)} 
 & 5-2 / 5-1 & 0.899 & \textbf{0.671} & \textbf{0.898} & 0.666 & 0.853 & 0.664 \\
 & 5-3 / 5-1 & \textbf{0.928} & \textbf{0.732} & 0.900 & 0.709 & 0.888 & 0.687 \\
 & 5-1 / 5-2 & 0.886 & \textbf{0.689} & \textbf{0.892} & 0.652 & 0.869 & 0.631 \\
 \midrule

\multirow{3}{*}{CosMx Lung(Diff)} 
 & 12 / 5-1 & 0.751 & \textbf{0.493} & 0.747 & 0.492 & \textbf{0.748} & 0.484 \\
 & 12 / 5-2 & \textbf{0.791} & 0.520 & 0.778 & 0.501 & \textbf{0.791} & \textbf{0.521} \\
 & 12 / 5-3 & 0.786 & 0.508 & \textbf{0.797} & \textbf{0.512} & 0.761 & 0.496 \\
 \midrule

\multirow{3}{*}{CosMx Kidney(Same)} 
 & 4061 / 10838 & 0.616 & 0.608 & 0.683 & 0.683 & \textbf{0.690} & \textbf{0.695} \\
 & 1098 / 10838 & \textbf{0.702} & \textbf{0.701} & 0.661 & 0.683 & 0.686 & 0.682 \\
 & 10838 / 1098 & 0.658 & 0.654 & 0.664 & 0.664 & \textbf{0.671} & \textbf{0.687} \\ \midrule

\multirow{2}{*}{CosMx Kidney(Diff)} 
 & 2566 / 10838 & \textbf{0.697} & \textbf{0.687} & 0.646 & 0.647 & 0.674 & 0.649 \\
 & 3323 / 10838 & \textbf{0.732} & \textbf{0.722} & 0.672 & 0.676 & 0.680 & 0.694 \\ \midrule

\multirow{2}{*}{MERFISH MOp(Same)} 
 & m11 / m12 & \textbf{0.932} & \textbf{0.851} & 0.910 & 0.843 & 0.899 & 0.848 \\
 & m21 / m22 & \textbf{0.965} & \textbf{0.967} & 0.944 & 0.921 & 0.944 & 0.912 \\ \midrule

\multirow{2}{*}{MERFISH MOp(Diff)} 
 & m11 / m22 & \textbf{0.927} & 0.831 & 0.921 & \textbf{0.843} & 0.884 & 0.822 \\
 & m12 / m22 & 0.940 & 0.887 & \textbf{0.942} & 0.887 & 0.941 & \textbf{0.900} \\ \midrule
 
\multirow{2}{*}{Xenium DCIS(Same)} 
 & replicate1 / replicate2 & \textbf{0.876} & 0.691 & 0.862 & 0.744 & 0.853 & \textbf{0.745} \\
 & replicate2 / replicate1 & 0.867 & \textbf{0.734} & \textbf{0.865} & 0.726 & 0.862 & \textbf{0.734} \\ \bottomrule

\end{tabular}
\label{clustering_comparison}
\end{center}
\footnotesize{${\mathrm{Note:}}$ Same: Reference and query datasets are from the same patient or mouse; Diff: Reference and query datasets are from different patients or mice}
\end{table*}


\newpage

\section{Detailed performance comparison of models on diverse datasets.}

\renewcommand{\arraystretch}{1.2}
\setlength{\tabcolsep}{4pt} % Reduce column spacing


\begin{table*}[htbp]
\begin{center}
\caption{Performance comparison of models on CosMx Lung datasets. The reference and query samples come from the same patient. (Bold indicates the best, underlined the second-best.)}
\resizebox{\textwidth}{!}{
\begin{tabular}{@{}lcccccccccccc@{}}
\toprule
\textbf{Dataset ID} & \multicolumn{2}{c}{\textbf{5-2 / 5-1}} & \multicolumn{2}{c}{\textbf{5-3 / 5-1}} & \multicolumn{2}{c}{\textbf{5-1 / 5-2}} & \multicolumn{2}{c}{\textbf{5-3 / 5-2}} & \multicolumn{2}{c}{\textbf{5-1 / 5-3}} & \multicolumn{2}{c}{\textbf{5-2 / 5-3}} \\ 
\cmidrule(lr){2-13} 
\textbf{Model} & \textbf{Accuracy} & \textbf{F1-score} & \textbf{Accuracy} & \textbf{F1-score} & \textbf{Accuracy} & \textbf{F1-score} & \textbf{Accuracy} & \textbf{F1-score} & \textbf{Accuracy} & \textbf{F1-score} & \textbf{Accuracy} & \textbf{F1-score} \\ \midrule

\textbf{Focus} 
& \textbf{0.899} & \underline{0.671} & \textbf{0.928} & \textbf{0.732} & \underline{0.886} & \underline{0.689} & \underline{0.903 }& \underline{0.717} & \underline{0.899} & \underline{0.708} & \underline{0.902} & \textbf{0.712} \\ 

\textbf{scDeepSort} 
& 0.614 & 0.318 & 0.756 & 0.437 & 0.766 & 0.426 & 0.748 & 0.421 & 0.813 & 0.443 & 0.651 & 0.301 \\ 

\textbf{CellTypist} 
& 0.631 & 0.429 & 0.639 & 0.433 & 0.599 & 0.452 & 0.589 & 0.388 & 0.692 & 0.460 & 0.657 & 0.410 \\ 

\textbf{TOSICA} 
& 0.832 & 0.622 & 0.837 & 0.632 & 0.872 & 0.650 & 0.855 & 0.648 & 0.864 & 0.655 & 0.861 & 0.623 \\ 

\textbf{ACTTINN} 
& 0.857 & 0.542 & 0.835 & 0.567 & 0.857 & 0.602 & 0.842 & 0.556 & 0.863 & 0.540 & 0.855 & 0.584 \\ 

\textbf{Tacco} 
& \textbf{0.899} & \textbf{0.699} & \underline{0.909} & \underline{0.718} & \textbf{0.925} & \textbf{0.765} & \textbf{0.918} & \textbf{0.745} & \textbf{0.930} & \textbf{0.742} & \textbf{0.916} & \underline{0.704} \\ 

\textbf{scDot} 
& 0.834 & 0.612 & 0.827 & 0.653 & 0.844 & 0.627 & 0.867 & 0.666 & 0.844 & 0.610 & 0.847 & 0.653 \\ 
\bottomrule
\end{tabular}
}
\label{comparison_5x_5y}
\end{center}
\end{table*}


\begin{table*}[htbp]
\begin{center}
\caption{Performance comparison of models on CosMx Lung datasets. The reference and query samples come from different patients. (Bold indicates the best, underlined the second-best.)}
\vspace{-0.5em}
\resizebox{\textwidth}{!}{
\begin{tabular}{lcccccccc}
\toprule
\textbf{Dataset ID} & \multicolumn{2}{c}{\textbf{12 / 5-2}} & \multicolumn{2}{c}{\textbf{12 / 5-3}} & \multicolumn{2}{c}{\textbf{13 / 5-2}} & \multicolumn{2}{c}{\textbf{13 / 5-3}} \\ 
\cmidrule(lr){2-9}
 \textbf{Model} & \textbf{Accuracy} & \textbf{F1-score} & \textbf{Accuracy} & \textbf{F1-score} & \textbf{Accuracy} & \textbf{F1-score} & \textbf{Accuracy} & \textbf{F1-score} \\ \midrule
\textbf{Focus} 
& \textbf{0.791} & \textbf{0.520} & \textbf{0.797} & \textbf{0.512} & \textbf{0.560} & \textbf{0.288} & \textbf{0.622} & \textbf{0.275} \\ 
\textbf{scDeepSort} 
& 0.424 & 0.120 & 0.483 & 0.117 & 0.433 & 0.177 & 0.508 & 0.184 \\ 
\textbf{CellTypist} 
& 0.362 & 0.190 & 0.455 & 0.222 & 0.461 & 0.227 & 0.521 & 0.216 \\ 
\textbf{TOSICA} 
& 0.787 & 0.498 & \underline{0.781} & 0.498 & 0.467 & 0.272 & 0.502 & \textbf{0.275} \\ 
\textbf{ACTTINN} 
& 0.681 & 0.346 & 0.714 & 0.342 & \underline{0.533} & 0.242 & \underline{0.614} & 0.266 \\ 
\textbf{Tacco} 
& 0.703 & 0.464 & 0.748 & 0.486 & 0.517 & 0.241 & 0.589 & 0.258 \\ 
\textbf{scDot} 
& \underline{0.790} & \underline{0.517} & 0.761 & \underline{0.503} & 0.500 & \underline{0.270} & 0.601 & 0.271 \\ 
\bottomrule
\end{tabular}
}
\label{task_performance_comparison}
\end{center}
\end{table*}


\begin{table*}[htbp]
\begin{center}
\caption{Performance comparison of models on CosMx Kidney datasets. The reference/query dataset ID(4061/10838, 1098/10838, 10838/1098) comes from the same patient while the reference/query dataset ID(2566/10838, 3323/10838) comes from the different patients. (Bold indicates the best, underlined the second-best.)}

\resizebox{\textwidth}{!}{
\begin{tabular}{@{}lccccccccccccccc@{}}
\toprule
\textbf{Dataset ID} & \multicolumn{2}{c}{\textbf{4061 / 10838}} & \multicolumn{2}{c}{\textbf{1098 / 10838}} & \multicolumn{2}{c}{\textbf{10838 / 1098}} & \multicolumn{2}{c}{\textbf{2566 / 10838}} & \multicolumn{2}{c}{\textbf{3323 / 10838}} \\ 
\cmidrule(lr){2-3} \cmidrule(lr){4-5} \cmidrule(lr){6-7} \cmidrule(lr){8-9} \cmidrule(lr){10-11}
\textbf{Model} & \textbf{Accuracy} & \textbf{F1-score} & \textbf{Accuracy} & \textbf{F1-score} & \textbf{Accuracy} & \textbf{F1-score} & \textbf{Accuracy} & \textbf{F1-score} & \textbf{Accuracy} & \textbf{F1-score} \\ \midrule
\textbf{Focus} 
& \textbf{0.690} & \textbf{0.695} & \underline{0.702} & \underline{0.701} & \textbf{0.671} & \textbf{0.687} & \underline{0.697} & \underline{0.694} & \textbf{0.732} & \textbf{0.722} \\ 
\textbf{scDeepSort} 
& 0.278 & 0.169 & 0.582 & 0.395 & 0.271 & 0.179 & 0.257 & 0.109 & 0.089 & 0.021 \\ 
\textbf{CellTypist} 
& 0.438 & 0.476 & 0.518 & 0.548 & 0.478 & 0.462 & 0.496 & 0.515 & 0.403 & 0.428 \\ 
\textbf{TOSICA} 
& \underline{0.641} & \underline{0.644}  & \textbf{0.724} & \textbf{0.707}  & \underline{0.638} & \underline{0.641} & \textbf{0.733} & \textbf{0.715} & \underline{0.707} & \underline{0.691} \\ 
\textbf{ACTTINN} 
& 0.563 & 0.543  & 0.592 & 0.560  & 0.551 & 0.551 & 0.591 & 0.559 & 0.578 & 0.527 \\ 
\textbf{Tacco} 
& 0.518 & 0.499  & 0.596 & 0.591 & 0.476 & 0.476 & 0.609 & 0.601 & 0.540 & 0.522 \\ 
\textbf{scDot} 
& 0.433 & 0.461 & 0.616 & 0.643 & 0.394 & 0.414 & 0.627 & 0.603 & 0.540 & 0.505 \\ 
\bottomrule
\end{tabular}
}
\label{comparison_reference_query}
\end{center}
\end{table*}

\clearpage

\begin{table*}[htbp]
\begin{center}
% \begin{flushleft}
\caption{Performance Comparison of Models on MERFISH MOp datasets. The reference/query dataset ID(m11/m12, m21/m22) comes from the same mouse while the reference/query dataset ID(m11/m22, m12/m22) comes from the different mice. (Bold text indicates the best, underlined text indicates the second-best, and 'N/A' means no meaningful results.)}
{
\fontsize{7}{11}\selectfont
\begin{tabular}{@{}lcccccccc@{}}
\toprule
\textbf{Dataset ID} & \multicolumn{2}{c}{\textbf{m11 / m12}} & \multicolumn{2}{c}{\textbf{m21 / m22}} & \multicolumn{2}{c}{\textbf{m11 / m22}} & \multicolumn{2}{c}{\textbf{m12 / m22}} \\ 
\cmidrule(lr){2-9}
\textbf{Model} & \textbf{Accuracy} & \textbf{F1} & \textbf{Accuracy} & \textbf{F1} & \textbf{Accuracy} & \textbf{F1} & \textbf{Accuracy} & \textbf{F1} \\ \midrule

\textbf{Focus} 
& 0.932 & 0.851 & \textbf{0.965} & \textbf{0.951} & \textbf{0.927} & \textbf{0.831} & \textbf{0.941} & \textbf{0.900} \\ 
\textbf{scDeepSort} 
& 0.831 & 0.667 & 0.904 & 0.702 & 0.83 & 0.63 & 0.877 & 0.73 \\ 
\textbf{CellTypist} 
& N/A & N/A & N/A & N/A & N/A & N/A & N/A & N/A \\ 
\textbf{TOSICA} 
& \textbf{0.939} & \underline{0.860}  & 0.945 & 0.920  & 0.921 & 0.821 & 0.929 & 0.829 \\ 
\textbf{ACTTINN} 
& 0.930 & 0.811  & 0.946 & 0.895  & \underline{0.925} & 0.804 & \underline{0.936} & 0.859 \\ 
\textbf{Tacco} 
& \underline{0.936} & \textbf{0.868} & \underline{0.948} & \underline{0.935} & 0.915 & \underline{0.826} & 0.930 & 0.874 \\ 
\textbf{scDot} 
& 0.901 & 0.811 & 0.942 & 0.924 & 0.917 & 0.813 & 0.918 & \underline{0.880} \\ 
\bottomrule
\end{tabular}
}
\label{comparison_mouse_samples}
\end{center}
% \end{flushleft}
\end{table*}


\begin{table*}[htbp]
% \centering % Ensures the entire table, including the caption, is centered
% \begin{flushleft}
\begin{center}
% \captionsetup{justification=centering} % Explicitly centers the caption text
\caption{Performance comparison of models on Xenium DICS datasets. The reference/query dataset ID(replicate1/replicate2, replicate2/replicate1) comes from the same patient. (Bold text indicates the best, underlined text indicates the second-best, and 'N/A' means no meaningful results.)}
{
\fontsize{7}{11}\selectfont
\begin{tabular}{@{}lcccc@{}}
\toprule
\textbf{Dataset ID} & \multicolumn{2}{c}{\textbf{replicate1 / replicate2}} & \multicolumn{2}{c}{\textbf{replicate2 / replicate1}} \\ 
\cmidrule(lr){2-5}
\textbf{Model} & \textbf{Accuracy} & \textbf{F1-score} & \textbf{Accuracy} & \textbf{F1-score} \\ \midrule
\textbf{Focus} 
& \textbf{0.876} & \textbf{0.691} & \textbf{0.867} & \textbf{0.734} \\ 
\textbf{scDeepSort} 
& N/A & N/A & N/A & N/A \\ 
\textbf{CellTypist} 
& 0.363 & 0.142 & 0.379 & 0.145 \\ 
\textbf{TOSICA} 
& 0.350 & 0.179 & 0.412 & 0.172 \\ 
\textbf{ACTTINN} 
& \underline{0.602} & 0.196 & \underline{0.584} & 0.190 \\ 
\textbf{Tacco} 
& 0.524 & \underline{0.212} & 0.525 & \underline{0.202} \\ 
\textbf{scDot} 
& N/A & N/A & N/A & N/A \\ 
\bottomrule
\end{tabular}
}
\label{comparison_xenium}
% \end{flushleft}
\end{center}
\end{table*}


\clearpage

\section{Loss Plot}
Figure~\ref{fig:Training} provides a comprehensive overview of the training process of the Focus model on MERFISH MOp datasets (Reference dataset: m21; Query dataset: m22). Subfigure (a) illustrates the total loss decreasing steadily over epochs, reflecting the convergence of the training process. Subfigure (b) highlight the classification losses for the query dataset, respectively, showing consistent improvement in cell type classification accuracy over epochs. Subfigure (c) tracks the accuracy of the query dataset, reflecting consistent gains in balanced classification performance.(d) depicts the F1-score of the query dataset, which follows a similar upward trend, indicating effective model adaptation to the query dataset. Together, these plots provide a detailed representation of the model’s performance and optimization during training.

\begin{figure*}[!h]
\centering
\includegraphics[width=0.8\textwidth]{fig/Training.jpg}
\centering
\caption{\textbf{Training process of Focus on MERFISH MOp datasets (Reference dataset ID: m21; Query dataset ID: m22)} \textbf{a}. Training loss (contrastive loss + classification loss) over epochs. \textbf{b}. Testing loss (classification loss) on query dataset over epochs. \textbf{c}. Accuracy on query dataset over epochs. \textbf{d}. F1-score on query dataset over epochs.}
\label{fig:Training}
\end{figure*}

\end{document}
